# Supplementary material for: Antigen-specific downregulation of miR-150 in CD4 T cells promotes cell survival
Source: Front Immunol. 2023 Jan 27;14:1102403. doi: 10.3389/fimmu.2023.1102403 (PMC9936563; doi:10.3389/fimmu.2023.1102403)
Supplement: Supplementary file 7 [file Table_1.xlsx]

## Sheet: Sheet1
Exp #1						Exp #2						Exp #3						Exp #4						Exp #5
CD4						CD4						CD4						CD4						CD4
% Annexin-V+, 7AAD+						% Annexin-V+, 7AAD+						% Annexin-V+, 7AAD+						% Annexin-V+, 7AAD+						% Annexin-V+, 7AAD+
4H culture						4H culture						4H culture						4H culture						4H culture
Vb3	Naïve	Vb14	Naïve	Vb3/Vb14		Vb3	Naïve	Vb14	Naïve	Vb3/Vb14		Vb3	Naïve	Vb14	Naïve	Vb3/Vb14		Vb3	Naïve	Vb14	Naïve	Vb3/Vb14		Vb3	Naïve	Vb14	Naïve	Vb3/Vb14
WT	10.2	WT	8.7	1.17241		WT	4.94	WT	3.32	1.48795		WT	14.3	WT	10.7	1.33645		WT	5.1	WT	5.23	0.975143		WT	9.4	WT	8.84	1.06335
miR150KO	14.3	miR150KO	11.8	1.21186		miR150KO	7	miR150KO	4.93	1.41988		miR150KO	17.3	miR150KO	15.4	1.12338		miR150KO	7.81	miR150KO	7.35	1.06259		miR150KO	12.8	miR150KO	10.8	1.18519
4H culture						4H culture						4H culture						4H culture						4H culture
7AAD+ AnnV+						7AAD+ AnnV+						7AAD+ AnnV+						7AAD+ AnnV+						7AAD+ AnnV+
Vb3	Immunized	Vb14	Immunized	Vb3/Vb14		Vb3	Immunized	Vb14	Immunized	Vb3/Vb14		Vb3	Immunized	Vb14	Immunized	Vb3/Vb14		Vb3	Immunized	Vb14	Immunized	Vb3/Vb14		Vb3	Immunized	Vb14	Immunized	Vb3/Vb14
WT	14.1	WT	13	1.08462		WT	7.83	WT	4.91	1.5947		WT	13.5	WT	15.5	0.870968		WT	6.42	WT	6.67	0.962519		WT	8.85	WT	12.2	0.72541
miR150KO	9.75	miR150KO	17	0.573529		miR150KO	4.73	miR150KO	7.72	0.612694		miR150KO	8.49	miR150KO	19.6	0.433163		miR150KO	4.2	miR150KO	8.25	0.509091		miR150KO	8	miR150KO	14.4	0.555556
4H on ice	CD4					4H on ice						4H on ice						4H on ice						4H on ice
7AAD+ AnnV+						7AAD+ AnnV+						7AAD+ AnnV+						7AAD+ AnnV+						7AAD+ AnnV+
Vb3	Naïve	Vb14	Naïve	Vb3/Vb14		Vb3	Naïve	Vb14	Naïve	Vb3/Vb14		Vb3	Naïve	Vb14	Naïve	Vb3/Vb14		Vb3	Naïve	Vb14	Naïve	Vb3/Vb14		Vb3	Naïve	Vb14	Naïve	Vb3/Vb14
WT	1.32	WT	0.98	1.34694		WT	1.09	WT	0.95	1.14737		WT	1.46	WT	1.62	0.901235		WT	2.33	WT	1.81	1.28729		WT	2.72	WT	2.93	0.928328
miR150KO	2.47	miR150KO	2.05	1.20488		miR150KO	0.98	miR150KO	0.86	1.13953		miR150KO	2.04	miR150KO	2.28	0.894737		miR150KO	2.48	miR150KO	1.92	1.29167		miR150KO	4.55	miR150KO	3.39	1.34218
4H on ice						4H on ice						4H on ice						4H on ice						4H on ice
7AAD+ AnnV+						7AAD+ AnnV+						7AAD+ AnnV+						7AAD+ AnnV+						7AAD+ AnnV+
Vb3	Immunized	Vb14	Immunized	Vb3/Vb14		Vb3	Immunized	Vb14	Immunized	Vb3/Vb14		Vb3	Immunized	Vb14	Immunized	Vb3/Vb14		Vb3	Immunized	Vb14	Immunized	Vb3/Vb14		Vb3	Immunized	Vb14	Immunized	Vb3/Vb14
WT	1.19	WT	1.96	0.607143		WT	1.09	WT	0.71	1.53521		WT	0.97	WT	1.12	0.866071		WT	1.14	WT	1.09	1.04587		WT	2.66	WT	3.85	0.690909
miR150KO	1.01	miR150KO	1.11	0.90991		miR150KO	1.21	miR150KO	1.06	1.14151		miR150KO	2.78	miR150KO	2.58	1.07752		miR150KO	3.05	miR150KO	3.98	0.766332		miR150KO	3.58	miR150KO	4.85	0.738144
Exp #1						Exp #2						Exp #3						Exp #4						Exp #5
CD8						CD8						CD8						CD8						CD8
% Annexin-V+, 7AAD+						% Annexin-V+, 7AAD+						% Annexin-V+, 7AAD+						% Annexin-V+, 7AAD+						% Annexin-V+, 7AAD+
4H culture						4H culture						4H culture						4H culture						4H culture
Vb3	Naïve	Vb14	Naïve	Vb3/Vb14		Vb3	Naïve	Vb14	Naïve	Vb3/Vb14		Vb3	Naïve	Vb14	Naïve	Vb3/Vb14		Vb3	Naïve	Vb14	Naïve	Vb3/Vb14		Vb3	Naïve	Vb14	Naïve	Vb3/Vb14
WT	7.74	WT	9.59	0.807091		WT	5.45	WT	4.72	1.15466		WT	6.55	WT	4.75	1.37895		WT	4.97	WT	4.29	1.15851		WT	12.3	WT	9.56	1.28661
miR150KO	14	miR150KO	11.1	1.26126		miR150KO	6.03	miR150KO	5.5	1.09636		miR150KO	9.59	miR150KO	10.5	0.913333		miR150KO	5.82	miR150KO	6.27	0.92823		miR150KO	9.32	miR150KO	9.05	1.02983
4H culture						4H culture						4H culture						4H culture						4H culture
7AAD+ AnnV+						7AAD+ AnnV+						7AAD+ AnnV+						7AAD+ AnnV+						7AAD+ AnnV+
Vb3	Immunized	Vb14	Immunized	Vb3/Vb14		Vb3	Immunized	Vb14	Immunized	Vb3/Vb14		Vb3	Immunized	Vb14	Immunized	Vb3/Vb14		Vb3	Immunized	Vb14	Immunized	Vb3/Vb14		Vb3	Immunized	Vb14	Immunized	Vb3/Vb14
WT	21.6	WT	16.8	1.28571		WT	13.7	WT	9.95	1.37688		WT	15.5	WT	9.97	1.55466		WT	4.5	WT	4.02	1.1194		WT	14.7	WT	11.5	1.27826
miR150KO	15.3	miR150KO	16.4	0.932927		miR150KO	7.97	miR150KO	7.93	1.00504		miR150KO	12.5	miR150KO	9.92	1.26008		miR150KO	4.42	miR150KO	6.83	0.647145		miR150KO	10.3	miR150KO	14	0.735714
4H on ice						4H on ice						4H on ice						4H on ice						4H on ice
7AAD+ AnnV+						7AAD+ AnnV+						7AAD+ AnnV+						7AAD+ AnnV+						7AAD+ AnnV+
Vb3	Naïve	Vb14	Naïve	Vb3/Vb14		Vb3	Naïve	Vb14	Naïve	Vb3/Vb14		Vb3	Naïve	Vb14	Naïve	Vb3/Vb14		Vb3	Naïve	Vb14	Naïve	Vb3/Vb14		Vb3	Naïve	Vb14	Naïve	Vb3/Vb14
WT	0.72	WT	8.59	0.08		WT	0.91	WT	4.06	0.224138		WT	1.75	WT	2.34	0.747863		WT	2.23	WT	1.83	1.21858		WT	7.14	WT	3.99	1.78947
miR150KO	1.37	miR150KO	5.13	0.267057		miR150KO	0.95	miR150KO	3.08	0.308442		miR150KO	1.81	miR150KO	2.24	0.808036		miR150KO	2.18	miR150KO	2.51	0.868526		miR150KO	5.99	miR150KO	3.2	1.87187
4H on ice						4H on ice						4H on ice						4H on ice						4H on ice
7AAD+ AnnV+						7AAD+ AnnV+						7AAD+ AnnV+						7AAD+ AnnV+						7AAD+ AnnV+
Vb3	Immunized	Vb14	Immunized	Vb3/Vb14		Vb3	Immunized	Vb14	Immunized	Vb3/Vb14		Vb3	Immunized	Vb14	Immunized	Vb3/Vb14		Vb3	Immunized	Vb14	Immunized	Vb3/Vb14		Vb3	Immunized	Vb14	Immunized	Vb3/Vb14
WT	1.5	WT	4.76	0.315126		WT	1.1	WT	3	0.366667		WT	1.41	WT	1.59	0.886792		WT	1.45	WT	0.7	2.07143		WT	2.29	WT	8.25	0.277576
miR150KO	1.41	miR150KO	4.07	0.346437		miR150KO	1.4	miR150KO	2.33	0.600858		miR150KO	3.78	miR150KO	4.21	0.897862		miR150KO	3.82	miR150KO	3.11	1.2283		miR150KO	3.41	miR150KO	9.75	0.349744
