# Supplementary material for: Antigen-specific downregulation of miR-150 in CD4 T cells promotes cell survival
Source: Front Immunol. 2023 Jan 27;14:1102403. doi: 10.3389/fimmu.2023.1102403 (PMC9936563; doi:10.3389/fimmu.2023.1102403)
Supplement: Supplementary file 8 [file Table_2.xlsx]

## Sheet: Sheet1
Up-Regulated in miR150-KO
Name	Log2FC	p-value
CD25	0.22	0.259667
STAT5a	0.2	0.133771
JAK3	0.1	0.736928
STAT5b	0.02	0.849588
Down-Regulated in miR150-KO
Name	Log2FC	p-value
JAK1	-0.08	0.695083
STAT3	-0.05	0.736928
STAT1	-0.09	0.389877
IL2	-0.415	0.117387
CD122	-0.51	0.131626
