# Supplementary material for: Antigen-specific downregulation of miR-150 in CD4 T cells promotes cell survival
Source: Front Immunol. 2023 Jan 27;14:1102403. doi: 10.3389/fimmu.2023.1102403 (PMC9936563; doi:10.3389/fimmu.2023.1102403)
Supplement: Supplementary file 9 [file Table_3.xlsx]

## Sheet: Sheet1
MFI: Mean Fluorescence Intensity
	Exp #1				Exp #2				Exp #3
MFI CD4 Vb3	WT	miR150 KO	WT SEA	miR150 KO SEA	WT	miR150 KO	WT SEA	miR150 KO SEA	WT	miR150 KO	WT SEA	miR150 KO SEA
	5014	4386	13965	14939	8574	8922	37532	26794	10169	9154	30456	38897
	5869	5235	12251	11886	9289	9690	18228	21864	11510	8979	29230	34184
		4700	7392	13543	9093	10782	20888	28733		11273	30546	34031
			12155	11694			25127	29411				37050
MFI CD4 Vb14	WT	miR150 KO	WT SEA	miR150 KO SEA	WT	miR150 KO	WT SEA	miR150 KO SEA	WT	miR150 KO	WT SEA	miR150 KO SEA
	5338	4266	5706	4628	9396	8915	11471	8836	9255	9026	9225	10226
	5090	4702	4246	3591	9716	9218	7536	8430	9202	9004	8546	8341
		4787	5006	4174	9334	9347	8318	9364		9441	8581	8557
			4708	3778			9726	8952				7921
MFI Ratio Vb3/Vb14	WT	miR150 KO	WT SEA	miR150 KO SEA	WT	miR150 KO	WT SEA	miR150 KO SEA	WT	miR150 KO	WT SEA	miR150 KO SEA
	0.939303	1.02813	2.44742	3.22796	0.912516	1.00079	3.2719	3.03237	1.09876	1.01418	3.30146	3.80374
	1.15305	1.11336	2.8853	3.30994	0.956052	1.0512	2.41879	2.59359	1.25082	0.997223	3.42031	4.09831
		0.981826	1.47663	3.24461	0.97418	1.15353	2.51118	3.06845		1.19405	3.55972	3.97698
			2.58178	3.09529			2.58349	3.28541				4.67744
